# Supplementary material for: A Microfluidic System for Real-Time Monitoring and In Situ Metabolite Detection of Plasma-Enhanced Wound Healing
Source: Biomolecules. 2025 Jul 25;15(8):1077. doi: 10.3390/biom15081077 (PMC12383944; doi:10.3390/biom15081077)
Supplement: Supplementary file 1 [file biomolecules-15-01077-s001.zip]

Archive with 1 entries (1 files):
- biomolecules-3704773-supplementary.pdf
